# Supplementary material for: Immobilized Sulfuric Acid on Silica Gel as Highly Efficient and Heterogeneous Catalyst for the One-Pot Synthesis of Novel α-Acyloxycarboxamides in Aqueous Media
Source: Int J Mol Sci. 2022 Aug 23;23(17):9529. doi: 10.3390/ijms23179529 (PMC9455172; doi:10.3390/ijms23179529)
Supplement: Supplementary file 1 [file ijms-23-09529-s001.zip]

Archive with 1 entries (1 files):
- ijms-1872740-supplementary.pdf
